# Supplementary material for: Multimodal CEA-targeted fluorescence and radioguided cytoreductive surgery for peritoneal metastases of colorectal origin
Source: Nat Commun. 2022 May 12;13:2621. doi: 10.1038/s41467-022-29630-9 (PMC9098887; doi:10.1038/s41467-022-29630-9)
Supplement: Supplementary file 6 — Source Data [file 41467_2022_29630_MOESM6_ESM.xlsx]

## Sheet: Figure 1
Figure 1	Raw visual data is represented in this figure. No extra source data available

## Sheet: Figure 2
Figure 2	Raw visual data is represented in this figure. No extra source data available

## Sheet: figure 3a
Figure 3a
		2 mg	10 mg	50 mg
Radiosignal based tumor to background ratio for each case		1.60714	2.54042	4.0901
		2.38597	2.11765	2.59375
		1.49444	2.23077	1.53731
		2.14103	2.8718	3.1
		*	3.34511	2.33333
		1.90714	2.62115	2.7309
* tient 5 of the 2mg dose cohort exibited a completed response after neoadjuvant systemic therapy and therefore no TBR is available for this tient
	Pathology sample	Counts malignant	Counts Benign	TBR
Case 1 (2mg)	IV	7	4.2	1.66667
	VII	4	4.2	0.952381
	XI	6	4.2	1.42857
	XII	10	4.2	2.38095
			Mean TBR	1.60714
Case 2 (2mg)	VI	28	19	1.47368
	VIII	50	19	2.63158
	IX	58	19	3.05263
			Mean TBR	2.38596
Case 3 (2mg)	III	39	30	1.3
	IV	23	30	0.766667
	V	32	30	1.06667
	VI	113	30	3.76667
	VII	62	30	2.06667
				1.49444
Case 4 (2mg)	III	87	13	6.69231
	IV	25	13	1.92308
	V	37	13	2.84615
	VIII	18	13	1.38462
			Mean TBR	2.14103
Case 5 (2mg)	No samples containing tumor cells
	Pathology sample	Counts malignant	Counts Benign	TBR
Case 6 (10mg)	III	11	4.33	2.54042
	IV	11	4.33	2.54042
			Mean TBR	2.54042
Case 7 (10mg)	VI	35	17	2.05882
	IX	37	17	2.17647
			Mean TBR	2.11765
Case 8 (10 mg)(only 1 malignant lesion)	IX	29	13	2.23077
			MEAN TBR	2.23077
Case 9 (10mg)	I	179	39	4.58974
	IV	87	39	2.23077
	VI	70	39	1.79487
			Mean TBR	2.87179
Case 10 (10mg)	I	83	56.6	1.46643
	III	244	56.6	4.31095
	V	144	56.6	2.54417
	VIII	180	56.6	3.18021
			Mean TBR	3.34511
	Pathology sample	Counts malignant	Counts Benign	TBR
Case 11 (50mg)	II	45	11	4901
	III	45	11	4901
			Mean TBR	4901
Case 12 (50mg)	V.1	77	32	2.40625
	V.2	97	32	3.03125
	V.3	61	32	1.90625
	VII	97	32	3.03125
			Mean TBR	2.59375
Case 13 (50 mg)(only 1 sample due to procedure termination)	I	103	67	1.53731
			Mean TBR	1.53731
Case 14 (50mg)	I.1	57	15	3.8
	I.2	25	15	1.66667
	II	62	15	4.13333
	III	37	15	2.46667
	IV	92	15	6.13333
	VI	37	15	2.46667
	VIII	42	15	2.8
	IX	31	15	2.06667
	X	88	15	5.86667
	XII	29	15	1.93333
	XIII	28	15	1.86667
	XIV	30	15	2
			Mean TBR	3.1
Case 15 (50mg)	I	18	8	2.25
	III	29	12	2.41667
			Mean TBR	2.33333

## Sheet: Figure 3b
Figure 3b
Fluorescence signal based tumor to background ratio for each case
	2 mg	10 mg	50 mg
	2.09059	3.22211	1.84252
	1.69404	2.89163	2.24174
	2.03966	1.85712	2.36432
	1.308	2.06574	1.97488
	*	2.15496	2.27885
	1.78307	2.43831	2.14046
* Patient 5 of the 2mg dose cohort exibited a completed response after neoadjuvant systemic therapy and therefore no TBR is available for this patient
	Pathology sample	Fluorescence intensity malignant	Fluorescence intensity benig	TBR
Case 1 (2mg)	IV-1	32.531	20.391	1.59536
	XII-4	66.793	23.477	2.84504
	XII-5	57.822	31.573	1.83137
			Mean TBR	2.09059
Case 2 (2mg)	PA VI	56.277	44.776	1.25686
	PA VIII	55.398	36.951	1.49923
	PA IX	51.724	22.237	2.32603
			Mean TBR	1.69404
Case 3 (2mg)	II-2	101.113	53.211	1.90023
	III-1	86.605	29.663	2.91963
	IV-2	87.484	44.574	1.96267
	VI-1	86.782	63.064	1.37609
			Mean TBR	2.03966
Case 4 (2mg)	III-2	20.979	22.789	0.920576
	IV-3	48.308	34.285	1.40901
	VIII-3	20.276	12.717	1.5944
			Mean TBR	1.308
Case 5 (2mg)	No samples containing tumor cells
	Pathology sample	Fluorescence intensity malignant	Fluorescence intensity benig	TBR
Case 6 (10mg)	III-1	49.13	28.766	1.70792
	V7	41.891	40.64	1.03078
	V9	86.174	15.71	5.4853
	V12	85.264	15.544	5.48533
	V13	92.111	21.94	4.19831
	VI-1	54.623	38.331	1.42503
			Mean TBR	3.22211
Case 7 (10 mg)(only 1 malignant lesion)	III-1	96.562	30.618	3.15377
	VI-2.1	101.599	40.839	2.48779
	VI2.2	123.878	40.839	3.03333
			Mean TBR	2.89163
Case 8	IX-1.1	47.855	29.339	1.63111
	IX1.2	64.525	30.975	2.08313
			Mean TBR	1.85712
Case 9	I-2	109.55	55.413	1.97697
	II-7	79.267	45.737	1.7331
	II-13	107.063	46.43	2.3059
	III-1	100.273	44.626	2.24696
			Mean TBR	2.06574
Case 10	I1	91.296	41.464	2.20181
	III-1	98.158	40.324	2.43423
	V-1	93.739	51.256	1.82884
	VIII-3	94.3977	44.348	2.15496
			Mean TBR	2.15496
	Pathology sample	Fluorescence intensity malignant	Fluorescence intensity benig	TBR
Case 11	II-6	106.152	88.32	1.2019
	II-7	127.92	114.386	1.11832
	III-1	134.917	34.858	3.87047
	III-2	129.608	109.893	1.1794
			Mean TBR	1.84252
Case 12	V3	76.298	72.83	1.04762
	V7	88.205	71.746	1.22941
	VII-2.1	97.874	37.233	2.62869
	VII-2.2	94.697	32.878	2.88025
	VIII-1	80.8	23.607	3.42271
			Mean TBR	2.24174
Case 13	II-1	141.32	81.414	1.73582
	II-2	135.653	54.386	2.49426
	II-3	127.621	44.578	2.86287
			Mean TBR	2.36432
Case 14	I-1	109.709	69.442	1.57987
	II-1	100.21	36.345	2.75719
	IV-1	137.82	71.039	1.94006
	V-1	103.161	69.09	1.49314
	VII-3	108.942	51.775	2.10414
			Mean TBR	1.97488
Case 15	I-3	125.077	37.873	3.30254
	III-1	110.762	71.82	1.54222
	III-1.2	132.536	66.541	1.99179
			Mean TBR	2.27885

## Sheet: Figure 3
Figure 4	Raw visual data is represented in this figure. No extra source data available

## Sheet: Supplemental figure 1
Raw source data supplemetary figure 1 (pharmacokinetics)
Data excluded for case 2, 3 and 7 due to missing samples as a result of technical errors
Samples of each patient were measured together with 3 equally diluted aplicotes of the original injection solution to facilitate calculation of the %ID/Ml
Case 1
Time in minutes after injection	176	6058	10292	40380		half-life of 111In:		67.3	hours
Measured counts in 1 ml of blood (Kbq/Ml)	32.665	10.3391	5.98481	0		10* half-life		673	hours equals 40380 minutes: Assuming that no more physical activity can be measured after 10 times the half-life of the nuclide
%injected dose per milliliter of blood (&ID/Ml)	0.0434477	0.00715108	0.00364702	0
Case 4
Time in minutes after injection	197	6030	8955	40380
Measured counts in 1 ml of blood (Kbq/Ml)	169.123	59.0282	33.1133	0
%injected dose per milliliter of blood (&ID/Ml)	0.0501494	0.0176716	0.0100814	0
case 5
Time in minutes after injection	173	5928	8815	40380
Measured counts in 1 ml of blood (Kbq/Ml)	55.0479	15.3445	10.0119	0
%injected dose per milliliter of blood (&ID/Ml)	0.0167585	0.00462003	0.00302945	0
case 6
Time in minutes after injection	174	7484	8903	40380
Measured counts in 1 ml of blood (Kbq/Ml)	45.66	16.3621	0.262944	0
%injected dose per milliliter of blood (&ID/Ml)	0.0129298	0.00429469	0.00266629	0
case 8
Time in minutes after injection	197	6037	7007	40380
Measured counts in 1 ml of blood (Kbq/Ml)	16.2678	5.83033	0.0949336	0
%injected dose per milliliter of blood (&ID/Ml)	0.0144326	0.00480429	7.55841e-05	0
case 9
Time in minutes after injection	191	7476	8654	40380
Measured counts in 1 ml of blood (Kbq/Ml)	12.452	0.0482807	0.0442178	0
%injected dose per milliliter of blood (&ID/Ml)	0.00946018	4.55692e-05	3.95741e-05
case 10
Time in minutes after injection	159	7483	8559	40380
Measured counts in 1 ml of blood (Kbq/Ml)	22.7396	6.84862	5.13467	0
%injected dose per milliliter of blood (&ID/Ml)	0.0197602	0.00590988	0.00443086	0
case 11
Time in minutes after injection	129	7339	8514	40380
Measured counts in 1 ml of blood (Kbq/Ml)	74.7365	24.04	17.5481	0
%injected dose per milliliter of blood (&ID/Ml)	0.0324591	0.00881427	0.0075841	0
case 12
Time in minutes after injection	180	7395	8570	40380
Measured counts in 1 ml of blood (Kbq/Ml)	51.6742	13.2502	11.2867	0
%injected dose per milliliter of blood (&ID/Ml)	0.0138079	0.00519037	0.00329528	0
case 13
Time in minutes after injection	180	7395	8570	40380
Measured counts in 1 ml of blood (Kbq/Ml)	33.5188	8.79938	7.59167	0
%injected dose per milliliter of blood (&ID/Ml)	0.0129015	0.00521994	0.00376228	0
case 14
Time in minutes after injection	170	7460	8690	40380
Measured counts in 1 ml of blood (Kbq/Ml)	28.9563	9.10809	7.15089	0
%injected dose per milliliter of blood (&ID/Ml)	0.0164122	0.00521799	0.00411747	0
case 15
Time in minutes after injection	175	7475	8590	40380
Measured counts in 1 ml of blood (Kbq/Ml)	27.2101	9.75441	7.39549	0
%injected dose per milliliter of blood (&ID/Ml)	0.0171019	0.00564366	0.00469709	0
Supplemental figure 1	Time after injection in hours	Mean %ID/Ml	Standard deviation
Calculated results	3	0.021635	0.012565
	96	0.008031	0.004904
	120	0.005545	0.001406
	144	0.004904	0.002425
